# Supplementary material for: Protocol vulnerability detection based on network traffic analysis and binary reverse engineering
Source: PLoS One. 2017 Oct 19;12(10):e0186188. doi: 10.1371/journal.pone.0186188 (PMC5648143; doi:10.1371/journal.pone.0186188)
Supplement: S1 File — (ZIP) [file pone.0186188.s001.zip]

Archive with 3 entries (1 files):
- S1_file/
- S1_file/SPIKE/
- S1_file/SPIKE/SPIKE2.9.tgz
