# Supplementary material for: Protocol vulnerability detection based on network traffic analysis and binary reverse engineering
Source: PLoS One. 2017 Oct 19;12(10):e0186188. doi: 10.1371/journal.pone.0186188 (PMC5648143; doi:10.1371/journal.pone.0186188)
Supplement: S2 File — (ZIP) [file pone.0186188.s002.zip]

Archive with 15 entries (7 files):
- S2_file/
- S2_file/FTP programs/
- S2_file/FTP programs/SurgeFtp Server 2.3a1/
- S2_file/FTP programs/SurgeFtp Server 2.3a1/surgeftp_23a1_windows.rar
- S2_file/FTP programs/PCMan FTP Server 2.0.7/
- S2_file/FTP programs/PCMan FTP Server 2.0.7/PCMan-1.7z
- S2_file/FTP programs/Konica Minolta FTP Utility 1.0/
- S2_file/FTP programs/Konica Minolta FTP Utility 1.0/Konica Minolta FTP Utility 1.0.rar
- S2_file/FTP programs/KnFTPd 1.0.0/
- S2_file/FTP programs/KnFTPd 1.0.0/knftpd-1.0.0-src.zip
- S2_file/FTP programs/KnFTPd 1.0.0/knftpd-1.0.0-bin.zip
- S2_file/FTP programs/Freefloat FTP Server 1.0/
- S2_file/FTP programs/Freefloat FTP Server 1.0/freefloatftpserver1.0.rar
- S2_file/FTP programs/Core FTP 2.1build1612/
- S2_file/FTP programs/Core FTP 2.1build1612/coreftplite.rar
