# Supplementary material for: Protocol vulnerability detection based on network traffic analysis and binary reverse engineering
Source: PLoS One. 2017 Oct 19;12(10):e0186188. doi: 10.1371/journal.pone.0186188 (PMC5648143; doi:10.1371/journal.pone.0186188)
Supplement: S3 File — (ZIP) [file pone.0186188.s003.zip]

Archive with 12 entries (5 files):
- S3_file/
- S3_file/TFTP programs/
- S3_file/TFTP programs/Tftpd32 3.51.0.0/
- S3_file/TFTP programs/Tftpd32 3.51.0.0/tftpd32.351.zip
- S3_file/TFTP programs/Tftpd32 3.0.1/
- S3_file/TFTP programs/Tftpd32 3.0.1/tftpd32.301.zip
- S3_file/TFTP programs/Serva32 2.1.0/
- S3_file/TFTP programs/Serva32 2.1.0/Serva_Non-Supporter_32_v2.1.0.zip
- S3_file/TFTP programs/Cisco Tftp Server 1.1/
- S3_file/TFTP programs/Cisco Tftp Server 1.1/ciscotftp11.rar
- S3_file/TFTP programs/3Com 3CTftpSvc 2.0.1r/
- S3_file/TFTP programs/3Com 3CTftpSvc 2.0.1r/3CTftpSvc.zip
